# Supplementary material for: Longitudinal viral shedding and antibody response characteristics of men with acute infection of monkeypox virus: a prospective cohort study
Source: Nat Commun. 2024 May 27;15:4488. doi: 10.1038/s41467-024-48754-8 (PMC11130326; doi:10.1038/s41467-024-48754-8)
Supplement: Supplementary file 4 — Source Data [file 41467_2024_48754_MOESM4_ESM.xlsx]

## Sheet: Figure 1
Figure 1A					Figure 1B					Figure 1C					Figure 1D
	Oropharynx	Saliva	Skin lesions	Rectal swab		Oropharynx	Saliva	Skin lesions	Rectal swab		Oropharynx	Saliva	Skin lesions	Rectal swab		Oropharynx	Saliva	Skin lesions	Rectal swab
	5.3229	4.49211	4.76904	8.09222		5.3229	4.49211	4.76904	8.09222		3	5.3229	7.81529	7.53836		5.87677	5.04597	5.59983	3
	5.04597	3	8.09222	8.64608		5.04597	3	8.09222	8.64608		3	5.04597	4.49211	5.3229		3	3	5.04597	4.21518
	3	3	5.87677	6.98449		3	3	5.87677	6.98449		3	5.59983	9.47688	3		5.04597	7.26142	8.36915	6.1537
	3	3	4.76904	7.81529		3	3	4.76904	7.81529		5.59983	6.43063	8.36915	3		3	3.93824	6.70756	3
	3	5.04597	8.09222	4.21518		3	5.04597	8.09222	4.21518		8.36915	5.87677	8.36915	3.93824		3	3	7.53836	3
	6.1537	6.1537	6.43063	3		6.1537	6.1537	6.43063	3		4.21518	7.26142	8.64608	8.92301		3	3	7.81529	6.98449
	4.49211	4.49211	5.3229	7.26142		4.49211	4.49211	5.3229	7.26142		3	3	6.98449	3		3	3	6.98449	6.43063
	6.1537	6.98449	6.43063	3		6.1537	6.98449	6.43063	3		3	6.70756	6.98449	5.04597		3	3	8.09222	3
	6.70756	7.53836	8.64608	7.81529		6.70756	7.53836	8.64608	7.81529		4.49211	3	8.09222	4.76904		6.70756	6.98449	7.53836	7.26142
	3	6.1537	8.09222	6.98449		3	6.1537	8.09222	6.98449		5.3229	7.26142	7.81529	8.36915		5.04597	5.87677	8.64608	6.70756
	5.04597	6.1537	7.53836	5.87677		5.04597	6.1537	7.53836	5.87677		6.1537	6.1537	8.09222	6.70756		3	3	5.3229	7.26142
	4.76904	5.3229	8.92301	3		4.76904	5.3229	8.92301	3		5.59983	5.59983	7.26142	3		3	7.53836	4.21518	3
	3	3	5.04597	3		3	3	5.04597	3		5.3229	5.59983	6.98449	5.3229		3	4.21518	3	3.93824
	5.3229	7.53836	8.09222	8.64608		5.3229	7.53836	8.09222	8.64608		3	3.93824	7.26142	4.49211		3	4.21518	3	3
	4.49211	3	8.92301	8.36915		4.49211	3	8.92301	8.36915		3	4.07671	5.18444	7.26142		3	3	4.21518	5.3229
	5.59983	7.53836	8.09222	8.92301		5.59983	7.53836	8.09222	8.92301		4.99058	5.87677	9.00609	5.51675		3	3	7.81529	3
	6.1537	7.26142	8.09222	8.36915		6.1537	7.26142	8.09222	8.36915		3	3	6.70756	3		3	5.04597	7.26142	7.53836
	3.93824	4.21518	8.36915	4.49211		3.93824	4.21518	8.36915	4.49211		5.04597	6.43063	7.53836	7.53836		3	4.49211	6.1537	4.21518
	5.3229	6.1537	6.98449	3		5.3229	6.1537	6.98449	3		3	4.49211	7.26142	4.21518		3	4.49211	4.49211	6.98449
	4.76904	6.1537	7.81529	3		4.76904	6.1537	7.81529	3		4.21518	5.87677	8.36915	4.49211		5.54445	5.82138	5.82138	3
	5.04597	3	7.81529	8.64608		5.04597	3	7.81529	8.64608		6.1537	6.1537	6.70756	4.76904		3	3	5.79369	3.91055
	3	3	6.43063	9.19994		3	3	6.43063	9.19994		3	8.09222	7.81529	3		8.11991	8.78455	9.19994	6.09831
	6.70756	5.04597	7.26142	9.47688		6.70756	5.04597	7.26142	9.47688		3	3.93824	7.53836	6.1537
	3	5.87677	8.64608	8.09222		3	5.87677	8.64608	8.09222		3	3	6.70756	4.49211
	4.76904	5.59983	7.81529	9.19994		4.76904	5.59983	7.81529	9.19994		3	3	9.75381	3
	3	3	7.53836	6.70756		3	3	7.53836	6.70756		5.3229	5.59983	6.1537	7.53836
	3	3	7.26142	6.98449		3	3	7.26142	6.98449		6.1537	3	8.64608	5.59983
	5.59983	7.26142	7.26142	6.98449		5.59983	7.26142	7.26142	6.98449		4.76904	6.43063	5.87677	5.3229
	5.87677	4.49211	8.64608	10.3077		5.87677	4.49211	8.64608	10.3077		6.70756	4.76904	8.36915	7.26142
	6.1537	6.1537	9.47688	8.36915		6.1537	6.1537	9.47688	8.36915		5.04597	6.70756	3	5.04597
	4.49211	4.21518	7.26142	6.1537		4.49211	4.21518	7.26142	6.1537		3	3	4.49211	3
	3	6.98449	7.81529	8.09222		3	6.98449	7.81529	8.09222		4.76904	3	8.36915	5.3229
	5.59983	5.3229	8.64608	8.09222		5.59983	5.3229	8.64608	8.09222		3	4.49211	6.98449	4.49211
	3	3.93824	8.36915	7.53836		3	3.93824	8.36915	7.53836		5.59983	7.53836	6.98449	8.64608
	4.49211	8.09222	7.81529	5.87677		4.49211	8.09222	7.81529	5.87677		4.49211	4.76904	7.26142	3
	5.59983	6.43063	7.53836	4.49211		5.59983	6.43063	7.53836	4.49211		6.1537	5.87677	6.70756	4.76904
	5.87677	3.93824	9.47688	9.47688		5.87677	3.93824	9.47688	9.47688		5.3229	6.1537	8.92301	4.76904
	7.26142	5.3229	8.09222	3		7.26142	5.3229	8.09222	3		7.26142	7.53836	7.53836	6.70756
	3	3	8.09222	5.87677		3	3	8.09222	5.87677		3	3	6.70756	5.3229
	4.76904	7.26142	9.19994	6.98449		4.76904	7.26142	9.19994	6.98449		3	4.49211	8.92301	8.36915
	3	3	7.53836	3		3	3	7.53836	3		3	3	8.09222	5.59983
	4.76904	6.43063	8.36915	4.76904		4.76904	6.43063	8.36915	4.76904		6.76295	7.48297	6.31986	3
	5.59983	5.59983	9.19994	5.3229		5.59983	5.59983	9.19994	5.3229		5.26752	7.3445	7.15065	6.51371
	3	3	4.49211	3		3	3	4.49211	3		4.04902	5.71061	3	4.60288
	3	3	6.43063	7.81529		3	3	6.43063	7.81529		3	4.40903	8.20299	5.23982
	5.87677	6.70756	7.81529	5.04597		5.87677	6.70756	7.81529	5.04597		6.70756	5.59983	7.81529	3
	6.43063	8.20299	7.26142	3		6.43063	8.20299	7.26142	3		3	3	3.93824	4.21518
	6.98449	7.67682	7.31681	3		6.98449	7.67682	7.31681	3		3	4.76904	6.1537	4.49211
	4.85212	4.5198	7.67682	3		4.85212	4.5198	7.67682	3		3	5.59983	4.76904	4.76904
	4.24287	5.04597	8.50762	5.68291		4.24287	5.04597	8.50762	5.68291		5.59983	3	9.47688	3
	5.10136	4.49211	8.64608	5.04597		5.10136	4.49211	8.64608	5.04597		5.59983	3	8.92301	6.43063
	3	5.43367	8.34146	8.64608		3	5.43367	8.34146	8.64608		3	4.49211	5.04597	6.70756
	4.49211	6.26447	8.64608	5.26752		4.49211	6.26447	8.64608	5.26752		4.21518	4.49211	8.64608	3
	4.68596	6.51371	8.81224	7.01218		4.68596	6.51371	8.81224	7.01218		3.93824	5.3229	5.87677	4.49211
	3	5.3229	7.81529	7.53836							3	3	5.3229	7.81529
	3	5.04597	4.49211	5.3229							3	5.04597	6.43063	6.1537
	3	5.59983	9.47688	3							6.98449	3	7.48297	4.40903
	5.59983	6.43063	8.36915	3							4.49211	7.26142	4.49211	3
	8.36915	5.87677	8.36915	3.93824							3	3	4.21518	3
	4.21518	7.26142	8.64608	8.92301							4.49211	7.26142	6.70756	7.26142
	3	3	6.98449	3							3	3	4.1044	5.04597
	3	6.70756	6.98449	5.04597							3	3	6.90141	3
	4.49211	3	8.09222	4.76904							6.70756	7.53836	5.3229	3
	5.3229	7.26142	7.81529	8.36915							3	6.98449	6.70756	7.53836
	6.1537	6.1537	8.09222	6.70756							3	3	5.87677	3
	5.59983	5.59983	7.26142	3							3	3	8.36915	3
	5.3229	5.59983	6.98449	5.3229							6.07062	6.9568	6.59679	3
	3	3.93824	7.26142	4.49211
	3	4.07671	5.18444	7.26142
	4.99058	5.87677	9.00609	5.51675
	3	3	6.70756	3
	5.04597	6.43063	7.53836	7.53836
	3	4.49211	7.26142	4.21518
	4.21518	5.87677	8.36915	4.49211
	6.1537	6.1537	6.70756	4.76904
	3	8.09222	7.81529	3
	3	3.93824	7.53836	6.1537
	3	3	6.70756	4.49211
	3	3	9.75381	3
	5.3229	5.59983	6.1537	7.53836
	6.1537	3	8.64608	5.59983
	4.76904	6.43063	5.87677	5.3229
	6.70756	4.76904	8.36915	7.26142
	5.04597	6.70756	3	5.04597
	3	3	4.49211	3
	4.76904	3	8.36915	5.3229
	3	4.49211	6.98449	4.49211
	5.59983	7.53836	6.98449	8.64608
	4.49211	4.76904	7.26142	3
	6.1537	5.87677	6.70756	4.76904
	5.3229	6.1537	8.92301	4.76904
	7.26142	7.53836	7.53836	6.70756
	3	3	6.70756	5.3229
	3	4.49211	8.92301	8.36915
	3	3	8.09222	5.59983
	6.76295	7.48297	6.31986	3
	5.26752	7.3445	7.15065	6.51371
	4.04902	5.71061	3	4.60288
	3	4.40903	8.20299	5.23982
	6.70756	5.59983	7.81529	3
	3	3	3.93824	4.21518
	3	4.76904	6.1537	4.49211
	3	5.59983	4.76904	4.76904
	5.59983	3	9.47688	3
	5.59983	3	8.92301	6.43063
	3	4.49211	5.04597	6.70756
	4.21518	4.49211	8.64608	3
	3.93824	5.3229	5.87677	4.49211
	3	3	5.3229	7.81529
	3	5.04597	6.43063	6.1537
	6.98449	3	7.48297	4.40903
	4.49211	7.26142	4.49211	3
	3	3	4.21518	3
	4.49211	7.26142	6.70756	7.26142
	3	3	4.1044	5.04597
	3	3	6.90141	3
	6.70756	7.53836	5.3229	3
	3	6.98449	6.70756	7.53836
	3	3	5.87677	3
	3	3	8.36915	3
	6.07062	6.9568	6.59679	3
	5.87677	5.04597	5.59983	3
	3	3	5.04597	4.21518
	5.04597	7.26142	8.36915	6.1537
	3	3.93824	6.70756	3
	3	3	7.53836	3
	3	3	7.81529	6.98449
	3	3	6.98449	6.43063
	3	3	8.09222	3
	6.70756	6.98449	7.53836	7.26142
	5.04597	5.87677	8.64608	6.70756
	3	3	5.3229	7.26142
	3	7.53836	4.21518	3
	3	4.21518	3	3.93824
	3	4.21518	3	3
	3	3	4.21518	5.3229
	3	3	7.81529	3
	3	5.04597	7.26142	7.53836
	3	4.49211	6.1537	4.21518
	3	4.49211	4.49211	6.98449
	5.54445	5.82138	5.82138	3
	3	3	5.79369	3.91055
	8.11991	8.78455	9.19994	6.09831

## Sheet: Figure 2
Figure 2A and 2B				Figure 2C and 2D				Figure 2E and 2F				Figure 2G and 2H
	HIV co-infection	Days post symptoms onset	Viral loads (og10 copies per mL)		HIV co-infection	Days post symptoms onset	Viral loads (og10 copies per mL)		HIV co-infection	Days post symptoms onset	Viral loads (og10 copies per mL)		HIV co-infection	Days post symptoms onset	Viral loads (og10 copies per mL)
	Non-HIV	9	6.70756		Non-HIV	7	7.01218		Non-HIV	11	4.21518		HIV	1	4.76904
	Non-HIV	8	6.98449		Non-HIV	11	5.23982		Non-HIV	14	3		HIV	2	5.3229
	Non-HIV	12	5.87677		Non-HIV	4	3		Non-HIV	18	3		HIV	4	5.04597
	HIV	1	7.81529		HIV	2	8.09222		Non-HIV	3	3		HIV	7	3
	HIV	2	4.76904		HIV	4	4.49211		Non-HIV	5	3		Non-HIV	3	3
	HIV	4	8.09222		HIV	1	7.81529		Non-HIV	9	3		Non-HIV	8	3
	HIV	7	5.87677		Non-HIV	3	8.36915		Non-HIV	6	6.43063		Non-HIV	8	3
	Non-HIV	11	6.70756		Non-HIV	3	3		Non-HIV	8	5.59983		Non-HIV	7	3
	Non-HIV	12	7.81529		Non-HIV	3	7.81529		Non-HIV	12	5.3229		Non-HIV	11	6.1537
	Non-HIV	15	5.59983		Non-HIV	3	4.21518		HIV	2	4.49211		Non-HIV	12	6.70756
	Non-HIV	19	5.04597		HIV	4	8.09222		HIV	4	3		Non-HIV	15	5.87677
	HIV	4	8.64608		HIV	4	3		HIV	7	3		Non-HIV	19	3
	HIV	7	8.36915		HIV	4	9.47688		Non-HIV	11	5.87677		Non-HIV	11	5.3229
	HIV	11	6.70756		Non-HIV	4	4.49211		Non-HIV	12	5.59983		Non-HIV	14	6.70756
	HIV	16	3		HIV	3	9.19994		Non-HIV	15	5.04597		Non-HIV	16	5.04597
	Non-HIV	7	7.81529		HIV	4	9.19994		Non-HIV	19	3		Non-HIV	19	3
	Non-HIV	14	6.43063		HIV	4	8.64608		HIV	4	5.3229		HIV	4	3
	HIV	5	6.98449		Non-HIV	12	7.81529		HIV	7	3.93824		HIV	7	6.1537
	HIV	10	6.98449		Non-HIV	16	7.53836		HIV	11	3		HIV	6	4.49211
	HIV	16	6.1537		HIV	8	6.70756		HIV	16	4.21518		Non-HIV	3	4.76904
	Non-HIV	12	5.3229		HIV	7	7.53836		Non-HIV	14	3.93824		Non-HIV	5	5.87677
	Non-HIV	16	7.26142		HIV	11	5.3229		HIV	10	4.49211		Non-HIV	9	3
	HIV	7	7.26142		HIV	16	3		HIV	16	4.49211		HIV	4	4.49211
	HIV	8	3		HIV	6	8.09222		Non-HIV	12	3		Non-HIV	3	5.87677
	HIV	5	8.36915		HIV	6	6.1537		Non-HIV	16	5.04597		Non-HIV	6	6.1537
	HIV	7	8.64608		HIV	6	8.09222		HIV	7	7.53836		HIV	7	6.70756
	HIV	9	7.53836		HIV	9	6.1537		HIV	9	6.43063		HIV	9	5.04597
	HIV	6	7.26142		HIV	4	8.64608		HIV	6	4.21518		HIV	6	3
	HIV	12	5.04597		HIV	5	8.64608		HIV	12	4.49211		HIV	8	3
	Non-HIV	4	7.53836		HIV	8	8.92301		Non-HIV	4	6.43063		HIV	12	3
	HIV	4	7.53836		HIV	14	7.53836		HIV	4	3		HIV	8	5.59983
	HIV	4	8.36915		HIV	16	6.98449		HIV	4	4.21518		HIV	10	4.76904
	HIV	6	6.98449		HIV	19	6.43063		HIV	6	6.1537		HIV	17	3
	HIV	9	8.36915		HIV	4	7.26142		HIV	9	5.87677		HIV	5	5.04597
	HIV	11	7.53836		HIV	6	7.26142		Non-HIV	11	7.53836		HIV	8	8.36915
	Non-HIV	11	7.53836		HIV	9	6.43063		Non-HIV	15	4.21518		HIV	4	4.76904
	Non-HIV	15	3		HIV	5	8.64608		HIV	6	6.98449		HIV	12	3
	HIV	6	7.81529		HIV	8	7.26142		HIV	6	5.87677		Non-HIV	4	3
	HIV	6	8.64608		Non-HIV	8	7.53836		HIV	9	3.93824		HIV	5	5.3229
	HIV	9	7.53836		Non-HIV	6	5.04597		HIV	6	4.49211		HIV	8	4.21518
	HIV	6	5.3229		Non-HIV	11	7.26142		HIV	9	4.21518		HIV	14	3
	Non-HIV	6	8.92301		Non-HIV	14	5.59983		Non-HIV	7	5.04597		HIV	16	3
	Non-HIV	7	8.09222		Non-HIV	18	3		Non-HIV	3	3		HIV	19	3
	Non-HIV	3	8.92301		HIV	8	8.92301		HIV	4	5.04597		Non-HIV	3	4.49211
	HIV	4	7.26142		HIV	10	8.64608		HIV	1	3		Non-HIV	5	5.59983
	HIV	1	6.43063		HIV	13	7.26142		Non-HIV	3	3		Non-HIV	7	6.1537
	HIV	6	5.04597		HIV	19	6.98449		Non-HIV	8	5.3229		HIV	4	3.93824
	Non-HIV	3	4.76904		Non-HIV	4	3		HIV	6	7.26142		HIV	6	5.3229
	Non-HIV	8	7.81529		Non-HIV	9	5.59983		HIV	4	3		HIV	9	4.21518
	HIV	4	8.92301		Non-HIV	12	3		HIV	15	6.98449		HIV	11	4.76904
	HIV	6	9.19994		HIV	8	4.49211		Non-HIV	4	3		Non-HIV	6	4.76904
	HIV	4	6.43063		Non-HIV	9	7.53836		HIV	4	4.49211		Non-HIV	8	3
	HIV	15	7.53836		Non-HIV	12	6.1537		HIV	6	6.1537		HIV	4	5.04597
	Non-HIV	4	5.04597		Non-HIV	14	3		HIV	9	3		HIV	9	6.1537
	HIV	4	8.09222		HIV	10	4.49211		HIV	5	6.1537		HIV	12	3
	HIV	4	8.64608		HIV	16	4.21518		HIV	8	5.87677		Non-HIV	9	3
	HIV	6	9.47688		HIV	8	8.36915		HIV	4	3		Non-HIV	12	5.59983
	HIV	9	6.70756		Non-HIV	6	5.04597		Non-HIV	6	3.93824		Non-HIV	15	3
	HIV	5	7.53836		Non-HIV	8	5.3229		HIV	3	5.59983		Non-HIV	10	6.70756
	HIV	8	8.36915		Non-HIV	12	4.49211		HIV	6	3		Non-HIV	12	5.59983
	HIV	4	7.81529		Non-HIV	8	3		HIV	5	3		HIV	4	3
	Non-HIV	6	9.47688		Non-HIV	10	5.3229		Non-HIV	6	6.43063		HIV	15	6.70756
	HIV	3	7.81529		Non-HIV	7	3		Non-HIV	10	4.76904		HIV	4	6.70756
	HIV	6	7.53836		Non-HIV	10	3		Non-HIV	12	3		HIV	6	3
	HIV	5	7.26142		Non-HIV	13	3		Non-HIV	8	3		HIV	9	3
	Non-HIV	6	8.36915		Non-HIV	16	3.91055		Non-HIV	8	3		HIV	3	4.76904
	Non-HIV	10	8.36915		HIV	8	4.76904		HIV	7	6.1537		HIV	6	3
	Non-HIV	12	8.92301		HIV	9	3		HIV	4	5.3229		HIV	15	5.04597
	Non-HIV	8	8.09222		HIV	12	3		HIV	7	3		HIV	17	3
	Non-HIV	8	6.98449		HIV	15	3		HIV	10	3		HIV	20	3
	HIV	4	4.76904		HIV	11	5.59983		HIV	13	3		HIV	5	3
	HIV	7	6.43063		HIV	14	3		Non-HIV	8	5.04597		HIV	5	5.59983
	HIV	4	8.09222		HIV	16	5.3229		HIV	4	5.3229		HIV	8	3
	HIV	7	8.09222		Non-HIV	6	5.3229		HIV	9	4.49211		HIV	10	5.04597
	HIV	10	4.49211		Non-HIV	6	4.76904		HIV	12	4.76904		HIV	13	4.49211
	HIV	13	4.21518		HIV	6	6.98449		Non-HIV	11	6.1537		HIV	15	3
	Non-HIV	8	4.49211		HIV	4	3		Non-HIV	14	7.53836		Non-HIV	11	7.26142
	HIV	4	8.92301		HIV	7	5.87677		Non-HIV	16	7.26142		Non-HIV	15	3
	HIV	9	7.26142		HIV	10	3		Non-HIV	19	3.93824		HIV	4	5.87677
	HIV	12	6.1537		HIV	13	3		HIV	6	6.1537		HIV	6	6.1537
	Non-HIV	11	8.92301		Non-HIV	6	9.47688		Non-HIV	9	3		HIV	9	3
	Non-HIV	14	5.3229		HIV	9	5.79369		HIV	8	6.43063		Non-HIV	8	4.49211
	Non-HIV	16	8.36915		HIV	12	4.54749		HIV	10	6.43063		HIV	5	8.09222
	Non-HIV	19	6.70756		Non-HIV	7	5.87677		HIV	17	3		HIV	6	4.49211
	HIV	6	8.09222		Non-HIV	4	5.26752		HIV	15	5.87677		HIV	12	3
	Non-HIV	9	8.64608		Non-HIV	11	4.60288		HIV	17	3		HIV	6	3
	Non-HIV	12	6.70756		HIV	8	8.36915		HIV	8	5.59983		HIV	4	5.59983
	Non-HIV	15	6.70756		HIV	11	8.36915		HIV	12	3		HIV	7	3
	HIV	8	8.36915		HIV	12	6.70756		Non-HIV	6	5.59983		HIV	11	3
	HIV	10	5.87677		Non-HIV	8	4.76904		HIV	8	6.1537		HIV	16	3
	HIV	17	7.53836		HIV	4	10.0307		Non-HIV	3	6.1537		HIV	8	5.3229
	HIV	15	8.64608		HIV	6	8.36915		Non-HIV	6	6.98449		HIV	11	3
	HIV	17	5.3229		HIV	9	4.49211		Non-HIV	8	5.59983		HIV	8	6.1537
	HIV	20	6.43063		Non-HIV	11	6.70756		Non-HIV	10	3		Non-HIV	7	4.49211
	HIV	8	9.47688		Non-HIV	15	3.93824		Non-HIV	9	8.09222		Non-HIV	4	5.59983
	HIV	12	3.93824		HIV	5	6.98449		Non-HIV	12	3		Non-HIV	6	5.87677
	Non-HIV	6	9.19994		HIV	8	5.04597		Non-HIV	15	3		HIV	4	7.26142
	HIV	8	8.09222		HIV	10	5.04597		Non-HIV	6	6.70756		HIV	7	3
	Non-HIV	6	6.43063		HIV	13	3		HIV	6	7.81529		HIV	10	3
	Non-HIV	8	7.26142		HIV	15	3		HIV	9	6.1537		HIV	13	3
	Non-HIV	10	8.36915		HIV	5	6.98449		HIV	12	5.59983		HIV	6	4.76904
	Non-HIV	9	7.81529		HIV	15	6.70756		Non-HIV	9	5.59983		HIV	4	3
	Non-HIV	12	9.47688		HIV	17	7.26142		Non-HIV	12	5.04597		Non-HIV	6	4.76904
	Non-HIV	15	8.09222		HIV	20	3		Non-HIV	4	3		Non-HIV	6	5.59983
	Non-HIV	6	7.81529		HIV	6	6.70756		HIV	8	3		HIV	11	3
	HIV	4	8.09222		HIV	15	7.26142		HIV	9	3		HIV	14	3
	HIV	6	6.70756		Non-HIV	10	7.26142		HIV	12	4.49211		HIV	16	3
	HIV	9	6.70756		Non-HIV	12	6.43063		HIV	15	3		HIV	9	3
	HIV	12	4.76904		Non-HIV	9	3		HIV	11	3		HIV	12	4.21518
	Non-HIV	9	6.1537		Non-HIV	12	3		HIV	14	3		HIV	15	3
	Non-HIV	12	6.43063		Non-HIV	15	3		HIV	16	3		Non-HIV	8	5.59983
	Non-HIV	14	8.36915		HIV	6	7.81529		HIV	5	7.26142		Non-HIV	10	4.76904
	Non-HIV	4	4.49211		HIV	9	4.76904		HIV	8	6.70756		Non-HIV	6	5.87677
	HIV	8	8.64608		HIV	12	4.76904		HIV	10	6.70756		Non-HIV	8	5.3229
	HIV	9	9.75381		Non-HIV	8	3		HIV	13	7.26142		Non-HIV	12	3.93824
	HIV	12	8.64608		Non-HIV	6	3		HIV	15	7.53836		Non-HIV	12	3
	HIV	15	7.81529		HIV	6	3		HIV	8	3.93824		Non-HIV	16	3
	HIV	11	8.09222		HIV	9	4.49211		Non-HIV	6	6.1537		HIV	7	3
	HIV	14	5.87677		Non-HIV	5	8.92301		Non-HIV	5	7.53836		HIV	8	5.3229
	HIV	16	4.21518		Non-HIV	7	8.36915		Non-HIV	7	7.26142		HIV	10	3
	HIV	5	7.26142		HIV	4	3		HIV	8	7.26142		HIV	16	3
	HIV	8	6.98449		HIV	9	4.21518		HIV	11	4.49211		Non-HIV	9	5.3229
	HIV	10	3		HIV	12	4.49211		HIV	8	5.59983		Non-HIV	12	3
	HIV	13	4.49211		HIV	5	5.87677		HIV	10	7.53836		Non-HIV	14	3
	HIV	15	4.21518		HIV	8	3.93824		HIV	13	7.26142		HIV	8	3
	HIV	7	7.81529		HIV	11	6.51371		HIV	19	4.49211		Non-HIV	9	6.1537
	HIV	8	7.26142		HIV	8	3		HIV	5	7.53836		Non-HIV	12	3
	Non-HIV	3	8.92301		HIV	10	5.3229		HIV	8	7.26142		Non-HIV	15	3
	Non-HIV	6	7.81529		HIV	17	3		HIV	14	6.98449		Non-HIV	4	3
	Non-HIV	5	8.09222		HIV	8	3		HIV	16	3		HIV	8	3
	Non-HIV	7	8.09222		HIV	12	4.21518		HIV	19	3		HIV	10	5.59983
	HIV	8	7.81529		HIV	6	6.98449		Non-HIV	7	8.09222		HIV	13	4.49211
	HIV	11	8.92301		HIV	7	7.81529		HIV	6	8.20299		HIV	19	3
	HIV	6	7.81529		HIV	9	7.53836		HIV	7	7.67682		HIV	1	3
	HIV	10	6.98449		Non-HIV	6	3		HIV	11	7.48297		HIV	6	4.76904
	HIV	13	6.70756		Non-HIV	5	3		HIV	17	5.82138		Non-HIV	11	3
	HIV	19	4.49211		Non-HIV	9	3		HIV	11	7.3445		Non-HIV	14	4.49211
	HIV	3	7.26142		HIV	4	3		HIV	5	5.43367		Non-HIV	18	3
	HIV	5	8.09222		HIV	7	3		HIV	8	4.07671		Non-HIV	6	5.87677
	HIV	8	8.64608		Non-HIV	11	4.76904		HIV	15	8.78455		HIV	6	6.43063
	HIV	14	6.70756		Non-HIV	14	3		Non-HIV	5	5.04597		HIV	7	6.98449
	HIV	16	7.81529		Non-HIV	16	6.1537		Non-HIV	7	4.49211		HIV	11	6.76295
	HIV	19	6.98449		Non-HIV	19	3		Non-HIV	10	3		HIV	14	6.07062
	Non-HIV	7	7.81529		Non-HIV	11	4.76904		Non-HIV	13	3		HIV	17	5.54445
	HIV	5	7.53836		Non-HIV	12	3		Non-HIV	4	6.26447		HIV	11	5.26752
	Non-HIV	4	6.84603		Non-HIV	15	3		Non-HIV	11	5.71061		HIV	4	6.70756
	HIV	6	7.26142		Non-HIV	19	4.21518		Non-HIV	7	4.5198		HIV	5	3
	HIV	7	7.31681		HIV	6	3		Non-HIV	10	4.76904		HIV	8	3
	HIV	11	6.31986		HIV	7	3		Non-HIV	13	3		HIV	11	7.53836
	HIV	14	6.59679		HIV	11	3		Non-HIV	16	3		HIV	15	8.11991
	HIV	17	5.82138		HIV	14	3		Non-HIV	7	6.51371		Non-HIV	5	4.24287
	HIV	11	7.15065		HIV	17	3		Non-HIV	11	4.40903		Non-HIV	7	5.10136
	HIV	4	7.12296		Non-HIV	7	4.21518		Non-HIV	8	5.87677		Non-HIV	13	3
	HIV	5	8.34146		Non-HIV	8	5.51675		Non-HIV	12	3		Non-HIV	4	4.49211
	HIV	8	5.18444		Non-HIV	12	4.40903						Non-HIV	7	4.76904
	HIV	11	7.73221		Non-HIV	8	5.3229						Non-HIV	11	4.04902
	HIV	15	9.19994		Non-HIV	5	5.68291						Non-HIV	7	4.85212
	Non-HIV	5	8.50762		Non-HIV	7	5.04597						Non-HIV	10	4.49211
	Non-HIV	7	8.64608		Non-HIV	10	4.76904						Non-HIV	13	3
	Non-HIV	13	4.1044		Non-HIV	13	5.04597						Non-HIV	16	3
	Non-HIV	4	8.64608		HIV	7	6.98449						Non-HIV	7	4.68596
	Non-HIV	7	8.09222		HIV	15	6.09831						Non-HIV	11	3
	Non-HIV	11	3										Non-HIV	8	4.99058
	Non-HIV	7	7.67682										Non-HIV	12	6.98449
	Non-HIV	10	7.26142										HIV	9	6.1537
	Non-HIV	13	6.90141										HIV	12	4.71365
	Non-HIV	16	5.79369
	Non-HIV	7	8.81224
	Non-HIV	11	8.20299
	Non-HIV	8	9.00609
	Non-HIV	12	7.48297
	HIV	9	9.14456
	HIV	12	9.33841

## Sheet: Figure 3
Figure 3A																Figure 3B					Figure 3C
	Floor	Call button	Light switch	Television remote control	Bed handrail	Bedside cupboard	Chair (arm rest)	Door handle	Deposition area	Mobile phone	Clothes	Pillow	Toilet flush handle	Shower handle	Delivery window			> 6.59 log10 copies/mL	< 6.59 log10 copies/mL	Negative			Groups	> 6.59 log10 copies/mL	< 6.59 log10 copies/mL	Negative
	4.929	4.982	4.893	4.383	4.163	4.019	5.301	4.907	4.328	4.752	5.204	6.346	4.385	5.033	4.41		Floor	11.83	47.31	40.86		Floor	1~7 d.p.o	10	65	25
	4.927	4.124	4.247	5.664	4.496	5.744	4.899	4.087	4.735	5.318	4.852	4.013	4.83	4.324	4.037		Call button	4	36	60			8~14 d.p.o	7.27	40	52.73
	5.239	4.549	4.409	4.278	4.875	4.149	4.493	5.349	4.187	5.691	5.448	4.159	3.937	5.494	5.408		Light switch	2.42	33.06	64.52			15~21 d.p.o	27.78	50	22.22
	4.764	5.772	4.329	4.637	4.778	4.73	4.949	3.926	5.064	4.507	5.467	4.644	4.884	5.498	4.066		Television remote control	2.13	42.55	55.32
	4.815	4.731	4.856	4.913	5.594	4.359	5.504	5.164	5.474	5.07	4.054	4.852	4.328	5.658	4.043		Bed handrail	5.65	49.19	45.16		Call button	1~7 d.p.o	3.23	35.48	61.29
	4.223	4.635	4.71	5.13	3.959	3.987	5.642	4.803	4.962	4.573	4.22	3.972	4.278	3.818	4.63		Bedside cupboard	11.2	46.4	42.4			8~14 d.p.o	4.29	34.29	61.43
	5.166	6.574	4.491	4.631	4.944	5.961	5.63	4.33	5.78	4.335	4.152	4.153	5.13	4.096	6.08		Chair (arm rest)	4.67	45.79	49.54			15~21 d.p.o	4.17	41.67	54.16
	6.888	4.666	4.919	6.308	4.125	4.657	5.524	5.128	4.378	5.045	4.638	4.217	5.94	4.365	5.259		Door handle	7.53	36.56	55.91
	4.568	4.933	4.834	6.232	3.949	5.179	8.169	5.132	5.471	6.002	4.187	5.694	4.897	3.997	5.314		Deposition area	17.2	51.61	31.19		Light switch	1~7 d.p.o	6.67	23.33	70
	4.304	5.136	5.853	5.39	4.865	4.704	4.972	6.007	5.18	5.416	5.835	5.363	5.828	5.537	6.142		Mobile phone	7.2	41.6	51.2			8~14 d.p.o	0	37.14	62.86
	6.202	6.034	4.426	4.37	4.955	5.924	4.363	4.905	5.369	6.652	5.296	5.965	4.547	5.461	5.219		Clothes	5.6	48.8	45.6			15~21 d.p.o	4.17	33.33	62.5
	5.192	6.079	4.57	5.95	6.607	5.436	4.959	4.818	5.983	5.914	5.474	5.204	5.965	5.404	4.447		Pillow	10.4	53.6	36
	5.371	5.953	4.85	5.07	5.473	5.024	5.605	7.277	6.906	5.181	4.888	4.864	5.703	6.167	5.615		Toilet flush handle	7.45	37.23	55.32		Television remote control	1~7 d.p.o	0	28.57	71.43
	5.536	5.416	4.683	4.828	6.19	5.83	5.776	5.07	7.164	6.463	4.646	6.567	8.768	6.492	5.026		Shower handle	1.05	45.26	53.69			8~14 d.p.o	1.82	43.64	54.55
	6.542	6.227	4.602	6.512	4.439	5.5	6.656	6.362	6.109	4.785	5.583	5.96	6.047	5.197	5.572		Delivery window	3.16	34.74	62.1			15~21 d.p.o	5.56	55.56	38.89
	5.374	5.515	5.458	6.563	6.752	4.574	4.607	6.685	5.157	7.737	6.223	4.944	4.842	5.347	5.663
	5.137	4.984	5.328	5.402	5.629	5.256	4.918	7.44	6.402	4.805	5.08	4.973	4.413	5.44	4.975							Bed handrail	1~7 d.p.o	3.23	48.39	48.38
	5.935	5.346	7.065	5.023	6.946	5.474	5.328	5.208	5.392	5.832	5.168	7.296	6.866	4.754	6.497								8~14 d.p.o	7.14	52.86	40
	6.352	5.351	5.204	5.393	4.707	7.562	6.182	6.272	4.85	6.698	5.37	5.114	4.48	5.844	4.552								15~21 d.p.o	4.35	39.13	56.52
	5.667	5.309	5.415	5.222	5.319	6.089	4.495	7.926	4.201	5.232	5.127	4.722	5.54	8.558	4.78
	6.05	4.603	4.857	4.148	6.263	5.205	4.832	5.338	4.443	6.214	5.123	6.027	7.74	5.373	6.783							Bedside cupboard	1~7 d.p.o	6.45	25.81	67.74
	5.077	6.188	4.363	6.596	4.912	7.189	5.637	5.774	6.493	4.393	4.724	5.113	6.228	5.166	4.206								8~14 d.p.o	12.86	51.43	35.71
	5.947	4.555	4.192	6.552	4.517	5.408	5.554	5.612	5.677	5.305	5.062	5.057	4.706	5.638	5.106								15~21 d.p.o	12.5	58.33	29.17
	6.653	5.076	4.602	5.376	4.904	6.718	4.941	7.094	5.122	4.916	5.001	6.985	7.8	4.875	6.292
	7.101	4.712	8.754	5.296	5.187	4.823	7.326	6.025	5.049	4.863	5.509	4.913	4.574	6.259	5.361							Chair (arm rest)	1~7 d.p.o	3.33	36.67	60
	5.243	5.209	5.488	6.743	5.127	5.458	4.263	7.135	4.633	6.168	4.589	5.619	6.988	4.412	6.752								8~14 d.p.o	1.72	50	48.28
	6.288	4.863	4.566	5.218	4.893	7.34	4.602	6.044	6.597	5.217	5.161	5.191	5.865	4.645	4.879								15~21 d.p.o	15.79	47.37	36.84
	7.237	4.894	4.348	4.444	6.062	6.14	4.759	4.996	5.725	4.61	4.615	5.491	5.061	6.096	5.526
	5.564	4.785	4.612	5.328	4.359	6.126	4.581	6.03	5.51	4.467	4.655	5.305	6.464	5.204	4.918							Door handle	1~7 d.p.o	0	36.36	63.63
	4.866	5.904	5.139	5.897	6.543	6.495	6.334	5.347	4.973	5.038	4.601	5.413	4.906	5.861	5.175								8~14 d.p.o	9.26	31.48	59.26
	7.476	5.652	4.567	4.786	4.538	6.143	6.072	4.9	4.726	5.412	6.95	6.598	4.632	4.999	5.93								15~21 d.p.o	11.76	35.29	52.95
	5.045	6.242	5.839	5.092	5.438	6.052	4.876	4.956	6.167	6.757	5.7	5.341	5.229	5.297	4.641
	5.576	4.587	5.11	4.669	5.666	8.198	4.225	5.993	5.057	4.358	4.686	9.21	7.829	5.672	5.167							Deposition area	1~7 d.p.o	10	50	40
	4.387	6.329	4.56	5.275	4.977	4.849	4.953	5.202	6.639	6.83	7.218	6.932	5.815	4.879	4.932								8~14 d.p.o	18.18	52.73	29.09
	8.646	5.748	5.348	4.898	5.861	4.595	6.773	5.489	5.314	5.852	6.791	8.318	6.842	5.5	4.831								15~21 d.p.o	22.22	50	27.78
	6.766	5.407	4.599	5.94	4.566	4.905	4.942	4.729	5.153	5.163	5.072	4.652	4.91	4.988	7.157
	6.624	6.482	4.282	5.031	7.183	4.121	6.94	5.375	5.549	6.827	4.467	5.329	5.111	4.851								Mobile phone	1~7 d.p.o	3.23	38.71	58.06
	4.428	5.369	4.356	5.544	7.677	4.809	5.592	4.627	4.404	4.12	4.563	5.088	4.353	5.137									8~14 d.p.o	8.57	42.86	48.57
	8.141	6.359	5.976	5.254	5.997	4.259	6.168	5.87	5.61	5.24	6.066	6.118	6.03	5.183									15~21 d.p.o	8.33	41.67	50
	5.744	7.674	5.502	6.35	5.05	7.937	4.473	4.763	4.322	7.247	5.953	4.394	4.601	4.353
	5.411	4.703	5.47	4.564	4.654	7.577	6.309	4.802	4.811	5.274	7.053	6.173	5.639	5.239								Clothes	1~7 d.p.o	3.23	32.26	64.51
	7.201	4.431	5.411		4.731	4.106	4.32	8.951	6.948	7.053	5.055	7.923	5.621	5.646									8~14 d.p.o	5.71	55.71	38.57
	5.431	7.133	5.397		5.539	6.872	5.231		4.677	6.273	4.55	5.422	4.927	5.237									15~21 d.p.o	8.33	50	41.67
	5.088	5.787	6.418		6.632	4.468	4.52		5.134	5.079	4.279	4.851		4.842
	4.893	5.3	4.765		7.396	4.639	5.315		7.583	6.74	4.196	4.378		6.056								Pillow	1~7 d.p.o	9.68	41.93	48.39
	5.775	5.464	6.876		6.33	4.182	5.685		6.061	5.702	6.055	5.901											8~14 d.p.o	11.43	58.57	30
	5.214	6.712			5.782	4.835	4.238		5.241	4.844	4.843	4.376											15~21 d.p.o	8.33	54.17	37.5
	6.224	6.445			5.762	6.587	4.823		5.918	4.922	7.498	4.272
	7.718	4.551			4.784	6.418	6.52		4.919	6.977	5.177	7.712										Toilet flush handle	1~7 d.p.o	4.76	28.57	66.67
	4.823	4.838			4.557	7.449	5.063		7.356	4.331	7.42	4.987											8~14 d.p.o	9.09	36.36	54.55
	5.958	5.383			7.174	4.766	5.345		8.353	5.291	4.922	4.731											15~21 d.p.o	5.56	50	44.44
	5.882	5.493			4.855	6.302	6.201		5.179	4.605	6.901	7.052
	6.136	8.721			4.849	5.731	4.979		8.646	5.185	4.872	8.21										Shower handle	1~7 d.p.o	4.76	42.86	52.38
	5.198	7.28			4.839	4.915	5.087		6.16	4.919	6.558	7.43											8~14 d.p.o	0	45.45	54.55
	5.792				5.596	4.714	6.593		5.919	6.286	5.04	5.692											15~21 d.p.o	0	47.37	52.63
					4.773	7.3	4.253		5.174	4.962	5.163	5.207
					6.866	8.184	4.859		7.27	5.488	6.125	5.773										Delivery window	1~7 d.p.o	0	19.05	80.95
					5.537	5.241			8.219	4.867	4.209	4.292											8~14 d.p.o	1.82	41.82	56.36
					5.12	5.409			7.131	4.922	4.939	5.981											15~21 d.p.o	10.53	31.58	57.89
					4.407	5.298			6.041	4.554	4.572	8.066
					4.299	4.606			8.099	5.327	5.773	5.272
					4.188	7.313			6.767	6.128	5.081	7.057
					6.088	5.719			8.533	4.567	5.073	4.54
					5.138	6.64			7.729	5.347	5.469	6.054
					6.239	6.491			5.953	7.078	5.888	7.784
					5.185	5.84				5.454	8.387	6.151
					4.886	6.328					5.888	5.143
					4.854	6.559					6.328	4.409
					5.084	5.895					5.108	6.168
					4.754	4.633					4.392	4.983
					4.215	4.55					5.498	5.227
					4.709	6.004						4.857
					4.817	5.599						5.157
					4.205	7.369						5.824
						7.451						5.426
						7.121						8.131
						4.552						5.601
												7.574
												5.999
												4.322
												4.841
												4.474
												9.505
												5.863
												6.132

## Sheet: Figure 4
Figure 4A					Figure 4D				Figure 4E				Figure 4F			Figure 4G
		Total	HIV	Non-HIV		HIV co-infection	Days post symptoms onset	Endpoint dilution titer against H3L (Log 2)		HIV co-infection	Days post symptoms onset	Endpoint dilution titer against H3L (Log 2)		Log ID50	Endpoint dilution titer against A29L (Log)		Log ID50	Endpoint dilution titer against H3L (Log)
	A29L	94.0299	97.2973	90		HIV	7	10.8138		HIV	1	9.22882		2.431	3.73239		2.431	3.73239
	A35R	16.4179	16.2162	16.6667		HIV	7	9.22882		HIV	2	9.22882		2.601	3.25527		2.601	2.77815
	B6R	41.791	43.2432	40		HIV	11	12.3987		HIV	7	9.22882		2.233	3.73239		2.233	2.77815
	E8L	35.8209	32.4324	40		HIV	16	12.3987		HIV	7	9.22882		1.549	3.25527		1.549	2.77815
	H3L	80.597	83.7838	76.6667		HIV	5	9.22882		HIV	11	9.22882		2.553	4.20952		2.553	2.77815
	M1R	2.98507	5.40541	0		HIV	10	10.8138		HIV	16	6.64386		2.445	3.73239		2.445	2.77815
						HIV	13	12.3987		HIV	5	9.22882		1.648	2.77815		1.648	3.73239
Figure 4B						HIV	16	12.3987		HIV	10	9.22882		2.716	3.73239		2.716	2.77815
		Total	HIV	Non-HIV		HIV	9	9.22882		HIV	13	9.22882		2.397	2.77815		2.397	3.25527
	1-7 d.p.o	86.3636	88.8889	82.3529		HIV	13	9.22882		HIV	16	9.22882		1.254	2.77815		1.254	2.30103
	8-14 d.p.o	93.75	91.6667	96.4286		HIV	7	9.22882		HIV	9	7.64386		2.308	3.25527		2.308	2.77815
	15-21 d.p.o	100	100	100		HIV	10	10.8138		HIV	13	7.64386		2.142	2.77815		2.142	2.30103
						HIV	6	9.22882		HIV	7	9.22882		0.699	2.77815		0.699	4.20952
Figure 4C						HIV	9	9.22882		HIV	10	9.22882		0.699	2.77815		0.699	4.68664
		Total	HIV	Non-HIV		HIV	12	9.22882		HIV	6	9.22882		2.202	3.25527		2.202	4.68664
	1-7 d.p.o	79.5455	88.8889	64.7059		HIV	14	9.22882		HIV	9	9.22882		2.822	3.25527		2.822	3.73239
	8-14 d.p.o	83.871	83.3333	84.6154		HIV	4	9.22882		HIV	12	9.22882		3.069	3.73239		3.069	3.25527
	15-21 d.p.o	94.7368	93.9394	95.8333		HIV	4	7.64386		HIV	14	7.64386		2.961	3.25527		2.961	2.77815
						HIV	6	7.64386		HIV	4	15.5687		0.699	2.30103		0.699	3.73239
						HIV	13	10.8138		HIV	4	15.5687		2.045	3.25527		2.045	4.20952
						HIV	6	10.8138		HIV	6	15.5687		1.898	3.25527		1.898	2.77815
						HIV	11	12.3987		HIV	13	15.5687		0.699	2.30103		0.699	2.30103
						HIV	6	9.22882		HIV	6	9.22882		1.726	3.25527		1.726	2
						HIV	11	10.8138		HIV	11	10.8138		2.053	3.25527		2.053	2.30103
						HIV	6	7.64386		HIV	6	9.22882		1.125	3.25527		1.125	3.73239
						HIV	4	7.64386		HIV	11	9.22882		3.343	3.73239		3.343	3.73239
						HIV	4	9.22882		HIV	6	12.3987		0.699	2.30103		0.699	2.77815
						HIV	11	10.8138		HIV	4	7.64386		2.887	3.25527		2.887	4.20952
						HIV	6	10.8138		HIV	4	12.3987		2.707	3.25527		2.707	2
						HIV	4	9.22882		HIV	11	6.64386		2.543	3.25527		2.543	2.77815
						HIV	15	12.3987		HIV	6	12.3987		0.699	2.77815		0.699	3.73239
						HIV	19	12.3987		HIV	4	12.3987		0.699	2.77815		0.699	4.20952
						HIV	4	10.8138		HIV	15	12.3987		2.181	4.68664		2.181	2.30103
						HIV	4	7.64386		HIV	19	12.3987		1.039	3.25527		1.039	2.77815
						HIV	6	9.22882		HIV	4	13.9837		0.699	2.30103		0.699	2
						HIV	9	10.8138		HIV	4	6.64386		2.547	3.25527		2.547	4.20952
						HIV	10	10.8138		HIV	6	6.64386		2.984	4.68664		2.984	3.73239
						HIV	6	10.8138		HIV	9	6.64386		0.699	2.77815		0.699	3.25527
						HIV	8	12.3987		HIV	10	6.64386		0.699	2.77815		0.699	3.73239
						HIV	11	10.8138		HIV	6	10.8138		2.394	3.25527		2.394	3.73239
						HIV	4	9.22882		HIV	8	9.22882		2.742	3.73239		2.742	2.77815
						HIV	3	7.64386		HIV	11	9.22882		2.192	3.25527		2.192	3.25527
						HIV	6	10.8138		HIV	4	12.3987		2.386	3.25527		2.386	3.25527
						HIV	11	15.5687		HIV	3	7.64386		2.08	2.77815		2.08	2.77815
						HIV	5	10.8138		HIV	6	7.64386		2.691	5.16376		2.691	2.30103
						HIV	4	9.22882		HIV	11	7.64386		2.333	4.68664		2.333	2.77815
						HIV	4	9.22882		HIV	5	9.22882		1.285	2.77815		1.285	2.77815
						HIV	10	9.22882		HIV	4	12.3987		1.427	3.25527		1.427	2
						HIV	13	10.8138		HIV	4	17.1536		1.204	3.25527		1.204	3.73239
						HIV	4	7.64386		HIV	10	15.5687		2.517	2.77815		2.517	2.77815
						HIV	9	12.3987		HIV	13	17.1536		0.699	2.77815		0.699	2
						HIV	12	15.5687		HIV	4	7.64386		2.756	1.69897		2.756	2
						HIV	13	15.5687		HIV	9	9.22882		2.584	3.73239		2.584	2
						HIV	6	12.3987		HIV	12	10.8138		0.699	1.69897		0.699	2
						HIV	7	12.3987		HIV	13	10.8138		2.101	1.69897		2.101	2.30103
						HIV	8	9.22882		HIV	6	9.22882		2.35	3.25527		2.35	3.25527
						HIV	10	10.8138		HIV	7	9.22882		3.037	3.73239		3.037	3.25527
						HIV	13	10.8138		HIV	8	10.8138		1.018	3.25527		1.018	2
						HIV	15	9.22882		HIV	10	9.22882		1.031	1.69897		1.031	2
						HIV	17	9.22882		HIV	13	10.8138		2.863	4.20952		2.863	2
						HIV	20	9.22882		HIV	15	9.22882		2.349	3.73239		2.349	2
						HIV	12	17.1536		HIV	17	9.22882		2.384	2.77815		2.384	2
						HIV	8	9.22882		HIV	20	9.22882		2.483	4.20952		2.483	2
						HIV	6	7.64386		HIV	12	7.64386		2.185	1.69897		2.185	4.20952
						HIV	9	6.64386		HIV	8	9.22882		2.389	3.25527		2.389	5.16376
						HIV	12	6.64386		HIV	6	9.22882		2.961	5.16376		2.961	3.73239
						HIV	14	6.64386		HIV	9	6.64386		2.304	4.68664		2.304	3.25527
						HIV	8	6.64386		HIV	12	6.64386
						HIV	9	6.64386		HIV	14	6.64386
						HIV	12	6.64386		HIV	8	6.64386
						HIV	18	12.3987		HIV	9	6.64386
						HIV	11	10.8138		HIV	12	7.64386
						HIV	14	12.3987		HIV	18	6.64386
						HIV	16	12.3987		HIV	11	10.8138
						HIV	20	12.3987		HIV	14	10.8138
						HIV	5	6.64386		HIV	16	9.22882
						HIV	8	12.3987		HIV	20	9.22882
						HIV	10	12.3987		HIV	5	10.8138
						HIV	13	13.9837		HIV	8	10.8138
						HIV	15	12.3987		HIV	10	12.3987
						HIV	18	13.9837		HIV	13	10.8138
						HIV	8	10.8138		HIV	15	6.64386
						HIV	8	7.64386		HIV	18	10.8138
						HIV	11	12.3987		HIV	8	6.64386
						HIV	12	12.3987		HIV	8	6.64386
						HIV	8	6.64386		HIV	11	6.64386
						HIV	10	6.64386		HIV	12	6.64386
						HIV	13	6.64386		HIV	8	9.22882
						HIV	16	10.8138		HIV	10	9.22882
						HIV	19	10.8138		HIV	13	9.22882
						HIV	20	9.22882		HIV	16	9.22882
						HIV	5	6.64386		HIV	19	9.22882
						HIV	8	10.8138		HIV	20	6.64386
						HIV	11	12.3987		HIV	5	6.64386
						HIV	14	13.9837		HIV	8	6.64386
						HIV	16	13.9837		HIV	11	6.64386
						Non-HIV	16	12.3987		HIV	14	6.64386
						Non-HIV	18	12.3987		HIV	16	6.64386
						Non-HIV	3	12.3987		Non-HIV	16	12.3987
						Non-HIV	9	10.8138		Non-HIV	18	12.3987
						Non-HIV	6	12.3987		Non-HIV	3	7.64386
						Non-HIV	12	12.3987		Non-HIV	9	9.22882
						Non-HIV	14	12.3987		Non-HIV	6	9.22882
						Non-HIV	11	9.22882		Non-HIV	12	9.22882
						Non-HIV	15	12.3987		Non-HIV	14	9.22882
						Non-HIV	17	13.9837		Non-HIV	11	9.22882
						Non-HIV	19	13.9837		Non-HIV	15	10.8138
						Non-HIV	7	9.22882		Non-HIV	17	9.22882
						Non-HIV	12	7.64386		Non-HIV	19	9.22882
						Non-HIV	16	6.64386		Non-HIV	7	12.3987
						Non-HIV	20	9.22882		Non-HIV	12	12.3987
						Non-HIV	4	9.22882		Non-HIV	16	10.8138
						Non-HIV	11	9.22882		Non-HIV	20	10.8138
						Non-HIV	15	10.8138		Non-HIV	4	13.9837
						Non-HIV	7	10.8138		Non-HIV	11	12.3987
						Non-HIV	3	7.64386		Non-HIV	15	12.3987
						Non-HIV	12	10.8138		Non-HIV	7	13.9837
						Non-HIV	3	9.22882		Non-HIV	3	9.22882
						Non-HIV	8	10.8138		Non-HIV	12	9.22882
						Non-HIV	4	7.64386		Non-HIV	3	7.64386
						Non-HIV	6	9.22882		Non-HIV	8	7.64386
						Non-HIV	6	7.64386		Non-HIV	4	9.22882
						Non-HIV	10	12.3987		Non-HIV	6	13.9837
						Non-HIV	12	10.8138		Non-HIV	6	6.64386
						Non-HIV	14	10.8138		Non-HIV	10	15.5687
						Non-HIV	8	15.5687		Non-HIV	12	12.3987
						Non-HIV	8	9.22882		Non-HIV	14	13.9837
						Non-HIV	8	17.1536		Non-HIV	8	12.3987
						Non-HIV	11	9.22882		Non-HIV	8	10.8138
						Non-HIV	14	7.64386		Non-HIV	8	12.3987
						Non-HIV	16	9.22882		Non-HIV	11	12.3987
						Non-HIV	19	10.8138		Non-HIV	14	10.8138
						Non-HIV	20	10.8138		Non-HIV	16	10.8138
						Non-HIV	9	10.8138		Non-HIV	19	12.3987
						Non-HIV	12	17.1536		Non-HIV	20	12.3987
						Non-HIV	21	10.8138		Non-HIV	9	12.3987
						Non-HIV	6	7.64386		Non-HIV	12	12.3987
						Non-HIV	9	15.5687		Non-HIV	21	10.8138
						Non-HIV	3	7.64386		Non-HIV	6	7.64386
						Non-HIV	6	9.22882		Non-HIV	9	9.22882
						Non-HIV	9	10.8138		Non-HIV	3	6.64386
						Non-HIV	8	9.22882		Non-HIV	6	6.64386
						Non-HIV	10	10.8138		Non-HIV	9	6.64386
						Non-HIV	9	7.64386		Non-HIV	8	6.64386
						Non-HIV	12	6.64386		Non-HIV	10	12.3987
						Non-HIV	15	7.64386		Non-HIV	9	9.22882
						Non-HIV	16	9.22882		Non-HIV	12	9.22882
						Non-HIV	6	9.22882		Non-HIV	15	9.22882
						Non-HIV	9	7.64386		Non-HIV	16	9.22882
						Non-HIV	12	9.22882		Non-HIV	6	6.64386
						Non-HIV	14	10.8138		Non-HIV	9	6.64386
						Non-HIV	18	12.3987		Non-HIV	12	6.64386
						Non-HIV	4	6.64386		Non-HIV	14	6.64386
						Non-HIV	6	6.64386		Non-HIV	18	6.64386
						Non-HIV	8	6.64386		Non-HIV	4	6.64386
						Non-HIV	5	6.64386		Non-HIV	6	6.64386
						Non-HIV	7	10.8138		Non-HIV	8	6.64386
						Non-HIV	9	13.9837		Non-HIV	5	6.64386
						Non-HIV	7	6.64386		Non-HIV	7	6.64386
						Non-HIV	8	6.64386		Non-HIV	9	6.64386
										Non-HIV	7	13.9837
										Non-HIV	8	13.9837

## Sheet: Figure S1B
log10 copies per mL	Ct values			Mean Ct values
	Replicate 1	Replicate 2	Replicate 3
1	U	U	U	U
2	37.074	36.952	37.208	37.078
3	32.775	32.924	32.734	32.811
4	29.417	29.074	29.261	29.251
5	25.88	25.746	25.539	25.722
6	22.407	22.364	22.154	22.308
7	18.744	18.861	18.821	18.809

## Sheet: Figure S2
Date	Number of patients
2023-06-11	1
2023-06-12	4
2023-06-15	3
2023-06-21	6
2023-07-01	15
2023-07-08	8
2023-07-15	2
2023-07-20	1
2023-07-21	12
2023-07-22	10
2023-07-26	1
2023-07-30	11
2023-08-05	3
2023-08-06	1
2023-08-07	11
2023-08-09	1
2023-08-11	1
2023-08-12	1
2023-08-13	1
2023-08-14	1
2023-08-15	1
2023-08-16	2
2023-08-19	1
2023-08-21	1
2023-08-22	2
2023-08-23	2
2023-08-24	2
2023-08-27	2
2023-08-28	1
2023-08-29	1
2023-08-30	2
2023-08-31	3
2023-09-01	1
2023-09-05	1
2023-09-06	1
2023-09-07	1
2023-09-08	1
2023-09-09	2
2023-09-11	1
2023-09-12	1
2023-09-13	1
2023-09-14	1
2023-09-20	2
2023-09-25	1
2023-09-26	1
2023-10-04	1
2023-10-09	1
2023-10-13 15:00:00	1
2023-10-25 17:00:00	1
2023-11-04 14:00:00	1
2023-11-06 18:00:00	1
2023-11-07 13:00:00	2
2023-11-10 08:00:00	1
2023-11-13	1

## Sheet: Figure S3
Figure S3A				Figure S3B				Figure S3C				Figure S3D
	Total	HIV	Non-HIV		Total	HIV	Non-HIV		Total	HIV	Non-HIV		Total	HIV	Non-HIV
	9.2	9.2	7.815		6.09831	6.09831	7.81529		8.785	8.785	5.323		8.12	8.12	5.101
	8.092	8.092	8.646		8.64608	8.64608	5.68291		4.492	4.492	5.046		5.323	5.323	6.984
	7.815	8.341	4.492		8.64608	8.64608	5.3229		5.323	5.434	5.046		5.101	6.708	6.708
	8.646	7.538	9.006		7.26142	7.26142	5.51675		5.046	8.203	5.877		6.708	6.984	6.708
	4.492	6.431	8.923		7.26142	7.26142	4.21518		5.046	6.154	5.046		6.984	6.154	5.877
	8.341	5.323	7.815		7.81529	7.81529	4.76904		5.434	4.492	5.877		6.984	4.492	6.154
	9.006	8.092	8.923		6.98449	6.98449	6.1537		5.877	7.538	7.538		6.708	4.492	4.492
	8.923	8.646	6.708		4.49211	4.49211	4.21518		5.046	6.154	6.984		6.708	6.708	6.154
	7.538	8.092	6.431		5.3229	5.3229	8.36915		8.203	5.6	7.538		6.154	5.6	4.769
	7.815	9.477	5.046		6.51371	6.51371	8.92301		5.877	6.431	6.154		4.492	5.268	5.6
	8.923	8.369	8.923		5.87677	5.87677	7.26142		7.538	7.345	8.092		5.877	8.369	6.708
	6.431	7.151	8.092		4.49211	4.49211	6.70756		6.154	6.154	4.769		4.492	4.769	7.261
	5.323	8.369	8.923		8.92301	8.92301	4.76904		4.492	5.323	7.538		6.154	5.323	4.492
	6.708	8.923	6.984		4.60011	4.60011	5.26752		6.984	7.538	6.264		6.708	5.323	4.769
	8.092	8.646	9.477		8.64608	8.64608	5.87677		7.538	6.154	8.092		5.6	5.046	4.492
	6.431	8.369	8.923		7.81529	7.81529	4.49211		6.154	7.815	6.431		5.268	6.154	5.6
	8.646	7.815	7.538		9.19994	9.19994	9.47688		5.6	6.984	3.938		8.369	6.708	5.877
	8.092	8.092	8.092		9.47688	9.47688	4.76904		6.431	5.046	6.431		4.769	6.708	4.769
	9.477	7.538	8.646		8.09222	8.09222	5.3229		7.345	5.877	5.6		5.323	4.769	5.6
	8.369	7.261	7.815		9.19994	9.19994	3.91055		6.154	5.6	4.769		4.492	5.046	4.852
	7.151	8.646	7.538		7.26142	7.26142	5.3229		5.323	5.877	5.6		6.154	5.6	5.6
	8.369	7.815	9.477		6.98449	6.98449	5.3229		7.538	7.538	3.938		5.323	6.154	5.877
	8.923	8.646	8.369		6.98449	6.98449	7.81529		7.538	6.154	6.431		4.769	8.092	5.323
	5.046	7.261	9.2		10.0307	10.0307	7.53836		6.154	4.492	5.046		5.046	5.6	6.154
	8.646	7.261	7.677		6.70756	6.70756	5.59983		6.154	6.984	5.6		6.154	5.323	4.686
	8.923	9.477	8.369		8.09222	8.09222	7.01218		7.815	5.323	6.514		5.6	6.154	4.492
	8.092	7.261	7.815		8.09222	8.09222	7.26142		8.092	7.261	4.215		6.708	6.154	5.877
	8.369	7.815	6.984		8.36915	8.36915	5.04597		4.769	6.154	6.708		6.708	7.261
	8.923	8.646	7.261		6.70756	6.70756			6.984	5.323			6.708	4.769
	6.984	8.923	8.369		5.79369	5.79369			5.046	7.261			4.769	4.215
	7.815	8.092	8.646		5.87677	5.87677			5.877	4.492			5.046	5.323
	8.092	9.338	4.492		6.98449	6.98449			5.6	4.492			5.6	5.6
	9.477	8.092	8.812		5.59983	5.59983			5.877	3.938			7.261	4.769
	8.923	9.2	7.815		4.76904	4.76904			7.538	7.538			6.154
	7.538	7.538			8.36915	8.36915			7.538				4.492
	7.261	8.092			4.57242	4.57242			6.154				8.092
	8.646	9.754			4.62503	4.62503			4.492				5.6
	7.815	7.261			8.92301	8.92301			6.984				5.323
	8.646	6.984			7.81529	7.81529			5.323				6.154
	7.261	7.815			7.81529				7.261				4.769
	7.261	7.815			5.68291				6.154				4.492
	7.538	6.431			5.3229				6.264				6.154
	9.477				5.51675				8.092				5.6
	8.092				4.21518				6.431				5.877
	7.261				4.76904				3.938				7.261
	7.815				6.1537				5.323				4.769
	8.646				4.21518				7.261				4.769
	8.923				8.36915				6.431				5.6
	8.092				8.92301				5.6				4.215
	8.646				7.26142				4.492				4.852
	7.815				6.70756				4.769				5.6
	9.338				4.76904				5.6				5.877
	7.538				5.26752				3.938				5.323
	9.477				5.87677				6.431				6.154
	8.092				4.49211				5.046				5.6
	9.2				9.47688				4.492				4.686
	7.538				4.76904				5.6				4.769
	8.369				5.3229				3.938				4.492
	9.2				3.91055				7.538				5.877
	8.092				5.3229				6.514				5.323
	9.754				5.3229				4.215
	7.677				7.81529				6.708
	8.369				7.53836
	7.815				5.59983
	6.984				7.01218
	7.261				7.26142
	7.261				5.04597
	6.984
	8.369
	7.815
	8.646
	4.492
	7.815
	8.812
	6.431
	7.815

## Sheet: Figure S4
Figure S4A				Figure S4B				Figure S4C				Figure S4D				Figure S4E				Figure S4F
	Total	Rectitis	Non-Rectitis		Enteritis	Days post symptoms onset	Viral loads (og10 copies per mL)		Total	HIV	Non-HIV		HIV co-infection	Days post symptoms onset	Viral loads (og10 copies per mL)		Total	Rectitis	Non-Rectitis		Rectitis	Days post symptoms onset	Viral loads (og10 copies per mL)
	6.098	7.815	6.098		Rectitis	7	7.01218		6.098	6.098	5.683		Non-HIV	4	3		8.646	8.646	6.098		Non-Rectitis	2	8.09222
	8.646	8.646	8.646		Rectitis	11	5.23982		8.646	8.646	5.323		HIV	2	8.09222		7.261	7.261	8.646		Non-Rectitis	4	4.49211
	5.683	7.261	5.683		Non-Rectitis	4	3		7.815	7.815	5.517		HIV	4	4.49211		7.261	7.261	7.815		Non-Rectitis	1	7.81529
	5.323	7.261	5.323		Non-Rectitis	2	8.09222		6.984	6.984	4.215		HIV	1	7.81529		8.923	8.923	6.984		Rectitis	4	8.09222
	5.517	8.923	5.517		Non-Rectitis	4	4.49211		5.323	5.323	4.769		Non-HIV	3	8.36915		8.646	8.646	4.215		Non-Rectitis	4	3
	4.215	8.646	4.215		Non-Rectitis	1	7.81529		6.514	6.514	6.154		Non-HIV	3	3		9.2	9.2	5.323		Rectitis	4	9.47688
	4.769	9.2	4.769		Non-Rectitis	3	8.36915		5.877	5.877	4.215		Non-HIV	3	4.21518		9.477	9.477	6.514		Non-Rectitis	3	9.19994
	6.154	9.477	6.154		Non-Rectitis	3	3		4.492	4.492	8.369		HIV	4	3		8.092	8.092	5.877		Rectitis	4	9.19994
	4.215	8.092	4.215		Rectitis	3	7.81529		4.6	4.6	8.923		Non-HIV	4	4.49211		6.708	6.708	4.492		Non-Rectitis	4	8.64608
	7.815	6.708	7.815		Non-Rectitis	3	4.21518		7.815	7.815	7.261		HIV	3	9.19994		8.092	8.092	4.492		Rectitis	8	6.70756
	6.984	8.092	6.984		Rectitis	4	8.09222		9.2	9.2	6.708		HIV	4	8.64608		8.092	8.092	7.815		Rectitis	7	7.53836
	4.492	8.092	4.492		Non-Rectitis	4	3		7.261	7.261	4.769		Non-HIV	6	5.04597		6.708	6.708	9.2		Rectitis	11	5.3229
	5.323	6.708	5.323		Rectitis	4	9.47688		6.984	6.984	5.268		Non-HIV	11	7.26142		6.098		7.261		Rectitis	16	3
	6.514	7.815	6.514		Non-Rectitis	4	4.49211		6.984	6.984	5.877		Non-HIV	14	5.59983		8.646		6.984		Rectitis	6	8.09222
	5.877	7.012	5.877		Non-Rectitis	3	9.19994		10.031	10.031	4.492		Non-HIV	18	3		7.815		6.984		Rectitis	6	6.1537
	4.492		4.492		Rectitis	4	9.19994		8.369	8.369	9.477		HIV	8	8.92301		6.984		10.031		Rectitis	6	8.09222
	8.369		8.369		Non-Rectitis	4	8.64608		5.794	5.794	4.769		HIV	10	8.64608		4.215		8.369		Rectitis	9	6.1537
	8.923		8.923		Rectitis	12	7.81529		5.877	5.877	5.323		HIV	13	7.26142		5.323		5.794		Rectitis	4	8.64608
	4.6		4.6		Rectitis	16	7.53836		6.984	6.984	3.911		HIV	19	6.98449		6.514		5.877		Rectitis	5	8.64608
	7.815		7.815		Rectitis	8	6.70756		5.6	5.6	5.323		Non-HIV	4	3		5.877		6.984		Rectitis	8	8.92301
	7.261		7.261		Rectitis	7	7.53836		4.769	4.769	5.323		Non-HIV	9	5.59983		4.492		5.6		Rectitis	14	7.53836
	9.2		9.2		Rectitis	11	5.3229		8.369	8.369	7.538		Non-HIV	12	3		4.492		4.769		Rectitis	16	6.98449
	7.261		7.261		Rectitis	16	3		4.572	4.572	5.6		HIV	8	4.49211		7.815		8.369		Rectitis	19	6.43063
	6.984		6.984		Rectitis	6	8.09222		4.625	4.625	7.261		Non-HIV	9	7.53836		9.2		4.492		Rectitis	4	7.26142
	6.984		6.984		Rectitis	6	6.1537		8.923	8.923	5.046		Non-HIV	12	6.1537		7.261		4.492		Rectitis	6	7.26142
	6.708		6.708		Rectitis	6	8.09222		7.815	7.815			Non-HIV	14	3		6.984		8.923		Rectitis	9	6.43063
	10.031		10.031		Rectitis	9	6.1537		5.683				HIV	10	4.49211		6.984		7.815		Rectitis	5	8.64608
	4.769		4.769		Rectitis	4	8.64608		5.323				HIV	16	4.21518		10.031				Rectitis	8	7.26142
	8.369		8.369		Rectitis	5	8.64608		5.517				HIV	8	8.36915		8.369				Non-Rectitis	8	8.92301
	5.268		5.268		Rectitis	8	8.92301		4.215				Non-HIV	6	5.04597		5.794				Non-Rectitis	10	8.64608
	5.877		5.877		Rectitis	14	7.53836		4.769				Non-HIV	8	5.3229		5.877				Non-Rectitis	13	7.26142
	5.794		5.794		Rectitis	16	6.98449		6.154				Non-HIV	12	4.49211		6.984				Non-Rectitis	19	6.98449
	4.492		4.492		Rectitis	19	6.43063		4.215				Non-HIV	8	3		5.6				Non-Rectitis	8	4.49211
	9.477		9.477		Rectitis	4	7.26142		8.369				Non-HIV	10	5.3229		4.769				Non-Rectitis	10	4.49211
	5.877		5.877		Rectitis	6	7.26142		8.923				Non-HIV	7	3		8.369				Non-Rectitis	16	4.21518
	6.984		6.984		Rectitis	9	6.43063		7.261				Non-HIV	10	3		4.492				Non-Rectitis	8	8.36915
	4.769		4.769		Rectitis	5	8.64608		6.708				Non-HIV	13	3		4.492				Non-Rectitis	8	4.76904
	5.323		5.323		Rectitis	8	7.26142		4.769				Non-HIV	16	3.91055		8.923				Non-Rectitis	9	3
	5.6		5.6		Rectitis	8	7.53836		5.268				HIV	8	4.76904		7.815				Non-Rectitis	12	3
	4.769		4.769		Non-Rectitis	6	5.04597		5.877				HIV	9	3						Non-Rectitis	15	3
	3.911		3.911		Non-Rectitis	11	7.26142		4.492				HIV	12	3						Non-Rectitis	11	5.59983
	5.323		5.323		Non-Rectitis	14	5.59983		9.477				HIV	15	3						Non-Rectitis	14	3
	5.323		5.323		Non-Rectitis	18	3		4.769				HIV	11	5.59983						Non-Rectitis	16	5.3229
	8.369		8.369		Non-Rectitis	8	8.92301		5.323				HIV	14	3						Non-Rectitis	6	6.98449
	4.572		4.572		Non-Rectitis	10	8.64608		3.911				HIV	16	5.3229						Non-Rectitis	4	3
	7.538		7.538		Non-Rectitis	13	7.26142		5.323				Non-HIV	6	5.3229						Non-Rectitis	7	5.87677
	4.625		4.625		Non-Rectitis	19	6.98449		5.323				Non-HIV	6	4.76904						Non-Rectitis	10	3
	5.6		5.6		Non-Rectitis	4	3		7.538				HIV	6	6.98449						Non-Rectitis	13	3
	8.923		8.923		Non-Rectitis	9	5.59983		5.6				HIV	4	3						Non-Rectitis	9	5.79369
	7.815		7.815		Non-Rectitis	12	3		7.261				HIV	7	5.87677						Non-Rectitis	12	4.54749
	7.261		7.261		Non-Rectitis	8	4.49211		5.046				HIV	10	3						Non-Rectitis	8	8.36915
	5.046		5.046		Non-Rectitis	9	7.53836						HIV	13	3						Non-Rectitis	11	8.36915
	7.815				Non-Rectitis	12	6.1537						Non-HIV	6	9.47688						Non-Rectitis	12	6.70756
	8.646				Non-Rectitis	14	3						HIV	9	5.79369						Non-Rectitis	4	10.0307
	7.261				Non-Rectitis	10	4.49211						HIV	12	4.54749						Non-Rectitis	6	8.36915
	7.261				Non-Rectitis	16	4.21518						Non-HIV	7	5.87677						Non-Rectitis	9	4.49211
	8.923				Non-Rectitis	8	8.36915						Non-HIV	4	5.26752						Non-Rectitis	5	6.98449
	8.646				Non-Rectitis	6	5.04597						Non-HIV	11	4.60288						Non-Rectitis	8	5.04597
	9.2				Non-Rectitis	8	5.3229						HIV	8	8.36915						Non-Rectitis	10	5.04597
	9.477				Non-Rectitis	12	4.49211						HIV	11	8.36915						Non-Rectitis	13	3
	8.092				Non-Rectitis	8	3						HIV	12	6.70756						Non-Rectitis	15	3
	6.708				Non-Rectitis	10	5.3229						Non-HIV	8	4.76904						Non-Rectitis	5	6.98449
	8.092				Non-Rectitis	7	3						HIV	4	10.0307						Non-Rectitis	15	6.70756
	8.092				Non-Rectitis	10	3						HIV	6	8.36915						Non-Rectitis	17	7.26142
	6.708				Non-Rectitis	13	3						HIV	9	4.49211						Non-Rectitis	20	3
	7.815				Non-Rectitis	16	3.91055						Non-HIV	11	6.70756						Non-Rectitis	6	6.70756
	7.012				Non-Rectitis	8	4.76904						Non-HIV	15	3.93824						Non-Rectitis	15	7.26142
					Non-Rectitis	9	3						HIV	5	6.98449						Non-Rectitis	6	7.81529
					Non-Rectitis	12	3						HIV	8	5.04597						Non-Rectitis	9	4.76904
					Non-Rectitis	15	3						HIV	10	5.04597						Non-Rectitis	12	4.76904
					Non-Rectitis	11	5.59983						HIV	13	3						Non-Rectitis	6	3
					Non-Rectitis	14	3						HIV	15	3						Non-Rectitis	9	4.49211
					Non-Rectitis	16	5.3229						HIV	5	6.98449						Non-Rectitis	4	3
					Non-Rectitis	6	5.3229						HIV	15	6.70756						Non-Rectitis	9	4.21518
					Non-Rectitis	6	4.76904						HIV	17	7.26142						Non-Rectitis	12	4.49211
					Non-Rectitis	6	6.98449						HIV	20	3						Non-Rectitis	5	5.87677
					Non-Rectitis	4	3						HIV	6	6.70756						Non-Rectitis	8	3.93824
					Non-Rectitis	7	5.87677						HIV	15	7.26142						Non-Rectitis	11	6.51371
					Non-Rectitis	10	3						Non-HIV	10	7.26142						Non-Rectitis	8	3
					Non-Rectitis	13	3						Non-HIV	12	6.43063						Non-Rectitis	10	5.3229
					Non-Rectitis	6	9.47688						Non-HIV	9	3						Non-Rectitis	17	3
					Non-Rectitis	9	5.79369						Non-HIV	12	3						Non-Rectitis	8	3
					Non-Rectitis	12	4.54749						Non-HIV	15	3						Non-Rectitis	12	4.21518
					Non-Rectitis	7	5.87677						HIV	6	7.81529						Non-Rectitis	6	6.98449
					Non-Rectitis	4	5.26752						HIV	9	4.76904						Non-Rectitis	7	7.81529
					Non-Rectitis	11	4.60288						HIV	12	4.76904						Non-Rectitis	9	7.53836
					Non-Rectitis	8	8.36915						Non-HIV	8	3						Non-Rectitis	4	3
					Non-Rectitis	11	8.36915						Non-HIV	6	3						Non-Rectitis	7	3
					Non-Rectitis	12	6.70756						HIV	6	3						Non-Rectitis	6	3
					Non-Rectitis	8	4.76904						HIV	9	4.49211						Non-Rectitis	7	3
					Non-Rectitis	4	10.0307						Non-HIV	5	8.92301						Non-Rectitis	11	3
					Non-Rectitis	6	8.36915						Non-HIV	7	8.36915						Non-Rectitis	14	3
					Non-Rectitis	9	4.49211						HIV	4	3						Non-Rectitis	17	3
					Non-Rectitis	11	6.70756						HIV	9	4.21518						Non-Rectitis	7	6.98449
					Non-Rectitis	15	3.93824						HIV	12	4.49211						Non-Rectitis	15	6.09831
					Non-Rectitis	5	6.98449						HIV	5	5.87677
					Non-Rectitis	8	5.04597						HIV	8	3.93824
					Non-Rectitis	10	5.04597						HIV	11	6.51371
					Non-Rectitis	13	3						HIV	8	3
					Non-Rectitis	15	3						HIV	10	5.3229
					Non-Rectitis	5	6.98449						HIV	17	3
					Non-Rectitis	15	6.70756						HIV	8	3
					Non-Rectitis	17	7.26142						HIV	12	4.21518
					Non-Rectitis	20	3						HIV	6	6.98449
					Non-Rectitis	6	6.70756						HIV	7	7.81529
					Non-Rectitis	15	7.26142						HIV	9	7.53836
					Non-Rectitis	10	7.26142						Non-HIV	6	3
					Non-Rectitis	12	6.43063						Non-HIV	5	3
					Non-Rectitis	9	3						Non-HIV	9	3
					Non-Rectitis	12	3						HIV	4	3
					Non-Rectitis	15	3						HIV	7	3
					Non-Rectitis	6	7.81529						Non-HIV	11	4.76904
					Non-Rectitis	9	4.76904						Non-HIV	14	3
					Non-Rectitis	12	4.76904						Non-HIV	16	6.1537
					Non-Rectitis	8	3						Non-HIV	19	3
					Non-Rectitis	6	3						Non-HIV	11	4.76904
					Non-Rectitis	6	3						Non-HIV	12	3
					Non-Rectitis	9	4.49211						Non-HIV	15	3
					Non-Rectitis	5	8.92301						Non-HIV	19	4.21518
					Non-Rectitis	7	8.36915						HIV	6	3
					Non-Rectitis	4	3						HIV	7	3
					Non-Rectitis	9	4.21518						HIV	11	3
					Non-Rectitis	12	4.49211						HIV	14	3
					Non-Rectitis	5	5.87677						HIV	17	3
					Non-Rectitis	8	3.93824						Non-HIV	7	4.21518
					Non-Rectitis	11	6.51371						Non-HIV	8	5.51675
					Non-Rectitis	8	3						Non-HIV	12	4.40903
					Non-Rectitis	10	5.3229						Non-HIV	8	5.3229
					Non-Rectitis	17	3						Non-HIV	5	5.68291
					Non-Rectitis	8	3						Non-HIV	7	5.04597
					Non-Rectitis	12	4.21518						Non-HIV	10	4.76904
					Non-Rectitis	6	6.98449						Non-HIV	13	5.04597
					Non-Rectitis	7	7.81529						HIV	7	6.98449
					Non-Rectitis	9	7.53836						HIV	15	6.09831
					Non-Rectitis	6	3
					Non-Rectitis	5	3
					Non-Rectitis	9	3
					Non-Rectitis	4	3
					Non-Rectitis	7	3
					Non-Rectitis	11	4.76904
					Non-Rectitis	14	3
					Non-Rectitis	16	6.1537
					Non-Rectitis	19	3
					Non-Rectitis	11	4.76904
					Non-Rectitis	12	3
					Non-Rectitis	15	3
					Non-Rectitis	19	4.21518
					Non-Rectitis	6	3
					Non-Rectitis	7	3
					Non-Rectitis	11	3
					Non-Rectitis	14	3
					Non-Rectitis	17	3
					Non-Rectitis	7	4.21518
					Non-Rectitis	8	5.51675
					Non-Rectitis	12	4.40903
					Non-Rectitis	8	5.3229
					Non-Rectitis	5	5.68291
					Non-Rectitis	7	5.04597
					Non-Rectitis	10	4.76904
					Non-Rectitis	13	5.04597
					Non-Rectitis	7	6.98449
					Non-Rectitis	15	6.09831
